# Supplementary material for: Comparative genomic analysis of five freshwater cyanophages and reference-guided metagenomic data mining
Source: Microbiome. 2022 Aug 17;10:128. doi: 10.1186/s40168-022-01324-w (PMC9382816; doi:10.1186/s40168-022-01324-w)
Supplement: Supplementary file 2 — Additional file 1: Fig. S1. The morphology of host cyanobacterium P. mucicola Chao 1806. Fig. S2. PCR assays indicated that Pam1 and Pam5 always coexist in the crude lysate of a single plaque of infection. Fig. S3. The circular genomic maps of cyanophages a-c Pam3~Pam5, respectively. Fig. S4. Whole-genome alignment of Pam1 against Pam5 that performed by the software Mauve. Fig. S5. Structural analyses of lysogeny-associated proteins of Pam1 and Pam5. Fig. S6. Comparisons of other three host CRISPR spacer regions against DNA segments of Pam2 genome. Fig. S7. Cartoon representations of predicted structures of putative RBPs from Pam1, 2, 3, 5. Fig. S8. Metagenomic fragments recruitment analyses against the genomes of a-e Pam1~Pam5 via RBB strategy, respectively. Fig. S9. The genomic maps of three virtual cyanophages a-c k141_145115, k141_145220 and k141_53315, respectively. Fig. S10. Multiple whole-genome alignments of the clustered a circular and b linear contigs with their neighboring cyanophages via software Mauve, respectively. Table S1. The coordinates of 11 estuaries that are major rivers to the Lake Chaohu. Table S2. Predicted ORFs of cyanophages Pam1~Pam5. Table S3. Four tRNA genes in the Pam2 genome. Table S4. Primary sequence similarities of the putative RBPs of cyanophages Pam1, 2, 3, 5. Table S5. DALI search results of the putative RBPs of cyanophages Pam1, 2, 3, 5. Table S6. Seven circular contigs assembled from the metagenomic data of the Nanfei estuary in October, 2017. [file 40168_2022_1324_MOESM1_ESM.zip]

Archive with 2 entries (2 files):
- Supplementary Information20220509.docx
- Supplementary table 2-20220509.xlsx
