# Supplementary material for: Comparative genomic analysis of five freshwater cyanophages and reference-guided metagenomic data mining
Source: Microbiome. 2022 Aug 17;10:128. doi: 10.1186/s40168-022-01324-w (PMC9382816; doi:10.1186/s40168-022-01324-w)
Supplement: Supplementary file 2 — Additional file 1: Fig. S1. The morphology of host cyanobacterium P. mucicola Chao 1806. Fig. S2. PCR assays indicated that Pam1 and Pam5 always coexist in the crude lysate of a single plaque of infection. Fig. S3. The circular genomic maps of cyanophages a-c Pam3~Pam5, respectively. Fig. S4. Whole-genome alignment of Pam1 against Pam5 that performed by the software Mauve. Fig. S5. Structural analyses of lysogeny-associated proteins of Pam1 and Pam5. Fig. S6. Comparisons of other three host CRISPR spacer regions against DNA segments of Pam2 genome. Fig. S7. Cartoon representations of predicted structures of putative RBPs from Pam1, 2, 3, 5. Fig. S8. Metagenomic fragments recruitment analyses against the genomes of a-e Pam1~Pam5 via RBB strategy, respectively. Fig. S9. The genomic maps of three virtual cyanophages a-c k141_145115, k141_145220 and k141_53315, respectively. Fig. S10. Multiple whole-genome alignments of the clustered a circular and b linear contigs with their neighboring cyanophages via software Mauve, respectively. Table S1. The coordinates of 11 estuaries that are major rivers to the Lake Chaohu. Table S2. Predicted ORFs of cyanophages Pam1~Pam5. Table S3. Four tRNA genes in the Pam2 genome. Table S4. Primary sequence similarities of the putative RBPs of cyanophages Pam1, 2, 3, 5. Table S5. DALI search results of the putative RBPs of cyanophages Pam1, 2, 3, 5. Table S6. Seven circular contigs assembled from the metagenomic data of the Nanfei estuary in October, 2017. [file 40168_2022_1324_MOESM1_ESM.zip › Supplementary table 2-20220509.xlsx]

## Sheet: Pam1
Supplementary Table 2. Predicted ORFs of cyanophages Pam1~Pam5
Pam1
ORF	Direction	Start	Stop	Length (bp)	Length (AA)	MS	Function protein	Related phages or microbes	E-Value1	Probability2
1	F	1	390	390	129		TerS1	Bacillus phage phi29	370
2	F	335	1735	1401	466		TerL1	Bacteriophage T4	2.1e-29
3	F	1720	3510	1791	596	+	Portal3
4	F	3628	4302	675	224		Scaffolding protein2			0.78
5	F	4308	5405	1098	365	+	Major capsid3
6	F	5424	5846	423	140	+	Cement3
7	F	5901	6449	549	182	+	Adaptor3
8	F	6538	7866	1329	442	+	Needle head protein3
9	F	7866	8279	414	137
10	F	8272	9003	732	243
11	F	9000	9419	420	139		Acetyltransferase1	Enterococcus faecalis		0.9981
12	F	9421	10305	885	294	+	Needle3
13	F	10305	10418	114	37
14	F	10411	11220	810	269	+	DNA/protein translocase2	Enterobacteria phage P22		0.88
15	F	11366	11515	150	49
16	F	11519	14272	2754	917	+	Mediator of RNA polymerase II2	Saccharomyces cerevisiae		0.34
17	F	14397	16673	2277	758	+	Tail spike3
18	F	16670	16912	243	80
19	F	17011	18192	1182	393		DNA polymerase II2			0.9941
20	F	18274	18990	717	238		HNH restriction endonuclease2	Pseudomonas alcaligenes		0.996
21	F	18999	19508	510	169		Lysozyme2	Enterobacteria phage P22		0.7503
22	F	19505	19756	252	83
23	F	19749	20012	264	87
24	F	20009	20515	507	168
25	R	20596	20775	180	59
26	R	20991	21224	234	77
27	R	21221	21472	252	83
28	R	21547	21876	330	109
29	R	21860	22267	408	135
30	R	22264	22638	375	124
31	R	22635	23012	378	125
32	R	23009	23194	186	61
33	R	23194	23418	225	74
34	R	23473	24465	993	330		Integrase2	Enterobacteria phage lambda		0.9993
35	R	24447	24650	204	67		Tor inhibition protein2	Escherichia coli		0.9939
36	R	24652	24903	252	83
37	R	25220	25594	375	124		NinB2	Enterobacteria phage lambda		0.9993
38	R	25917	26312	396	131
39	R	26312	26935	624	207		Phage related exonuclease2	Haemophilus somnus 129PT		0.9993
40	R	26932	27531	600	199
41	R	27524	27685	162	53
42	R	27682	27867	186	61
43	R	27864	27995	132	43
44	R	27988	28176	189	62
45	R	28173	28508	336	111
46	R	28592	29185	594	197
47	R	29178	29495	318	105		CI repressor2	P22		0.9909
48	F	29590	29802	213	70		Cro/CI repressor2	Enterobacteria phage lambda		0.9892
49	F	29908	30399	492	163		Phage regulatory CII protein2	Phage_CP76		0.9881
50	F	30396	30731	336	111
51	F	30731	30904	174	57
52	F	30901	31059	159	52
53	F	31059	31343	285	94
54	F	31340	31756	417	138		Nuclease2	Salmonella phage SETP3		0.9979
55	F	32089	33471	1383	460		DNA replicative helicase1	Bacillus phage SPP1	6.3e-47
56	F	33464	34171	708	235
57	F	34183	34362	180	59
58	F	34359	34514	156	51
59	F	34514	35032	519	172
60	F	35029	35490	462	153		GIY-YIG nuclease family protein1	Zavarzinia compransoris	0.00045
ORF number, gene orientation (F-Forward strand, R-Reverse strand), gene position and protein size are noted for each predicted protein-coding gene, and the related phages or microbes are listed for that genes are similar to Pam1.
1 predicted by BLASTp program running against the NCBI nr database.
2 predicted by HHpred tool.
3 solved by cryo-electron microscopy or X-ray.
4 predicted by Alpha-Fold 2.0.
5 predicted by AcrHub.
6 predicted by Aragorn.
+ identified by mass spectrometry.

## Sheet: Pam2
Supplementary Table 2. Predicted ORFs of cyanophages Pam1~Pam5
Pam2
ORF	Direction	Start	Stop	Length (bp)	Length (AA)	MS	Function protein	Related phages or microbes	E-Value1	Probability2
1	F	1	1686	1686	561		TerL1	Faecalibacterium prausnitzii	2e-53
2	F	1697	2077	381	126
3	F	2064	3905	1842	613	+	Botulinum neurotoxin type B1	Clostridium botulinum	8.3e-08
4	F	3905	4882	978	325
5	F	4882	5643	762	253
6	F	5644	6168	525	174
7	F	6146	9298	3153	1050		Adaptor1	Oceanibaculum indicum	3e-06
8	R	9295	10131	837	278		RNA polymerase sigma factor1	Microcystis aeruginosa	6e-10
9	R	10330	10890	561	186	+
10	F	10925	12523	1599	532
11	R	12520	12765	246	81		Helix-turn-helix transcriptional regulator1	Flavobacterium hercynium	1e-06
12	F	12805	13170	366	121
13	F	13173	13925	753	250		Glycoside hydrolase1	Pseudanabaena sp. ABRG5-3	2e-67
14	F	13965	14984	1020	339
15	F	14981	16309	1329	442	+
16	F	16398	17009	612	203
17	F	17009	18931	1923	640	+
18	F	19020	19883	864	287
19	F	19899	20807	909	302	+
20	F	20826	22076	1251	416	+	Major capsid1	Pelosinus	7e-05
21	F	22293	22832	540	179
22	F	22807	23346	540	179	+
23	F	23349	24050	702	233	+	Gene product J2	Escherichia virus Mu		0.89
24	F	24053	24535	483	160
25	F	24582	25433	852	283	+
26	F	25438	25875	438	145
27	F	25886	26329	444	147
28	F	26425	26646	222	73
29	F	26690	32446	5757	1918	+	Tape measure protein1	Pseudanabaena sp. PCC 6802	1e-14
30	F	32563	32955	393	130
31	F	32948	33154	207	68
32	F	33293	33625	333	110
33	F	33688	34095	408	135	+
34	F	34102	34473	372	123
35	F	34474	35136	663	220
36	F	35127	37811	2685	894		Tail protein1	Neisseria meningitidis MC58		0.86
37	F	37932	38654	723	240
38	R	38709	38981	273	90		putative anti-CRISPR protein5
39	F	39106	39687	582	193	+
40	F	39687	39857	171	56
41	F	39862	40464	603	200	+
42	F	40482	41141	660	219	+
43	F	41144	42757	1614	537		Tail fiber protein2	phage vB_ApiP_P1		0.77
44	F	42825	43325	501	166	+
45	F	43333	48225	4893	1630
46	F	48276	48671	396	131	+
47	F	48672	50606	1935	644
48	R	51035	51457	423	140
49	R	51647	52393	747	248
50	F	52436	53968	1533	510	+	Portal2	Thermus phage P7426		0.9981
51	F	54015	54623	609	202
52	R	54721	54888	168	55
53	R	54896	57595	2700	899		Receptor protein tyrosine phosphatase delta2	Mus musculus		0.9981
54	R	57601	58398	798	265		Botulinum neurotoxin type A2	Clostridium botulinum		0.97
55	R	58398	58778	381	126
56	R	58784	59641	858	285		Phage-related tail fiber protein1	uncultured Mediterranean phage uvMED	1e-07
57	F	59748	60500	753	250	+
58	R	60505	61410	906	301
59	F	61451	61927	477	158	+	RuvC1	Candidatus Dependentiae bacterium	2e-11
60	R	62161	63015	855	284
61	F	63109	63465	357	118		Distal tail protein2	Lactococcus phage TP901-1		0.98
62	F	63465	63893	429	142		Collagen-like protein1	Candidatus Dependentiae bacterium	5e-05
63	F	63895	64302	408	135
64	F	64425	64823	399	132		Minor tail subunit1	Mycobacterium phage Dylan	3e-25
65	F	64827	65279	453	150	+
66	F	65292	67919	2628	875	+	Flagellar hook-length control protein FliK1	Parcubacteria bacterium C7867-004	4e-60
67	F	67927	68088	162	53
68	F	68088	69707	1620	539
69	F	69827	70141	315	104
70	F	70141	73182	3042	1013		Actin interacting protein 12	Caenorhabditis elegans		0.9981
71	R	73173	73631	459	152
72	R	73636	73920	285	94
73	R	73913	74125	213	70
74	R	74115	74528	414	137
75	R	74525	74674	150	49
76	R	74710	74925	216	71
77	R	74927	75406	480	159
78	F	75806	76162	357	118		Septal ring lytic transglycosylase RlpA family protein1	Shewanella sp. YLB-08	1e-16
79	R	76159	76386	228	75	+
80	R	76383	76670	288	95		putative anti-CRISPR protein5
81	R	76657	77127	471	156
82	R	77129	77818	690	229
83	R	78049	78414	366	121
84	F	78491	79888	1398	465
85	R	79842	80642	801	266		putative Seg-like homing DNA endonuclease1	Acinetobacter phage Acj61	9e-27
86	F	80870	81103	234	77
87	R	81100	81795	696	231		Bouquet formation protein 42	Schizosaccharomyces pombe		0.98
88	R	81926	82618	693	230		PhoH1	Synechococcus phage S-WAM1	6e-64
89	R	82863	83150	288	95
90	R	83152	83421	270	89
91	R	83418	83645	228	75
92	F	83726	85498	1773	590		Neurexin2	Bos taurus		0.9981
93	R	85486	85872	387	128
94	F	85890	86399	510	169
95	R	86396	86620	225	74
96	R	86610	86789	180	59
97	R	86865	88004	1140	379		RNA ligase2	Naegleria gruberi		0.9981
98	R	87997	88245	249	82
99	R	88235	88516	282	93
100	R	88572	89090	519	172		Appr-1-p processing protein2	Thermus aquaticus Y51MC23		0.9981
101	R	89083	89589	507	168
102	R	89702	90193	492	163		Small heat shock protein hsp202	Sulfolobus solfataricus		0.96
103	R	90220	90618	399	132
104	R	90599	91210	612	203
105	R	91292	91591	300	99
106	R	91668	92594	927	308		Thymidylate synthase2	Staphylococcus aureus		0.9981
107	R	92591	93067	477	158		YbiA2	Escherichia coli		0.9981
108	R	93051	93524	474	157		YbiA2	Escherichia coli		0.9981
109	R	93521	93730	210	69
110	R	93723	93881	159	52
111	R	93883	94221	339	112
112	R	94287	95420	1134	377		Ribonucleotide reductase subunit B1	Synechococcus phage syn9	1e-97
113	R	95423	97666	2244	747		Ribonucleotide reductase subunit A1	Synechococcus phage S-CRM01	0
114	R	97737	97925	189	62
115	R	98031	98300	270	89
116	R	98302	98511	210	69
117	R	98501	98761	261	86
118	F	98812	99459	648	215	+
119	R	99465	99752	288	95
120	R	99844	101748	1905	634		DNA-directed DNA polymerase1	filamentous cyanobacterium CCP1	8e-96
121	R	101745	102668	924	307
122	R	102669	103325	657	218		deoxynucleotide monophosphate kinase1	Betaproteobacteria bacterium	4e-06
123	R	103549	104085	537	178		DNA processing protein DprA2	Streptococcus pneumoniae		0.9981
124	R	104078	104281	204	67
125	R	104271	105932	1662	553		AAA family ATPase1	Calothrix desertica	2e-20
126	R	105905	106846	942	313		DNA primase1	Aquifex aeolicus	2.5e-31
127	R	106973	107239	267	88
128	R	107224	108168	945	314		Exonuclease2	Homo sapiens		0.9981
129	R	108170	108829	660	219		dUTP diphosphatase1	uncultured Mediterranean phage	2e-06
130	R	108896	109285	390	129		Single-strand binding protein1	Gelidibacter algens	0.091
131	R	109360	110049	690	229		Recombination protein1	Anabaena phage A-4L	2e-28
132	R	110108	110404	297	98
133	R	110624	110875	252	83
134	R	112038	112802	765	254
135	R	112874	113053	180	59		Histone H3-like centromeric protein CSE42	Saccharomyces cerevisiae		0.93
136	R	113053	113241	189	62
137	R	113243	113572	330	109		DNA-directed RNA polymerase2	Thermococcus kodakarensis		0.94
138	R	113573	113752	180	59
139	R	113754	114353	600	199		Phosphoribosylaminoimidazole synthetase1	Aphanizomenon phage vB_AphaS-CL131	2e-17
140	F	114722	114937	216	71
141	R	115888	116079	192	63
142	R	116081	116482	402	133
143	R	116486	116986	501	166		Endonuclease2	Synechocystis sp.		0.99
144	R	117183	117641	459	152
145	R	117628	117861	234	77
146	F	117947	118447	501	166	+
147	R	118440	119264	825	274
148	R	119269	119484	216	71
149	R	119678	119902	225	74
150	R	119895	120128	234	77
151	R	120280	121041	762	253		Phosphoesterase1	Nostoc sp. RF31YmG	6e-77
152	R	121043	121375	333	110
153	R	121345	121617	273	90
154	R	122127	122825	699	232
155	R	123205	123357	153	50
156	R	123350	123679	330	109
157	R	123685	124149	465	154
158	R	124151	124594	444	147		Nitrogen regulatory protein P-II2	Thiomonas intermedia		0.84
159	R	124643	125155	513	170
160	R	125357	126418	1062	353
161	R	126665	126892	228	75
162	R	126889	127368	480	159
163	R	127365	127598	234	77
164	R	127588	128130	543	180
165	R	128194	128784	591	196
166	R	128867	129424	558	185
167	R	129512	129805	294	97
168	R	129802	130392	591	196
169	R	130420	130659	240	79
170	R	130656	130814	159	52
171	R	130899	131114	216	71
172	R	131270	131509	240	79
173	R	131603	131992	390	129
174	R	132140	132364	225	74
175	R	132509	133018	510	169		Transposase1	Leptolyngbya sp. NIES-3755	7e-06
176	R	133104	133271	168	55
177	R	133274	133582	309	102		Nitrogen regulatory protein P-II2	Aquifex aeolicus		0.95
178	R	133688	134032	345	114
179	R	134123	134512	390	129
180	R	134518	134778	261	86
181	R	134876	135190	315	104
182	R	135442	135636	195	64
183	F	137028	137708	681	226
184	F	137705	138175	471	156		GIY-YIG nuclease family protein1	Streptomyces sp. Wb2n-11	1e-11
185	F	138439	138654	216	71
186	F	138659	139414	756	251	+
187	F	139411	140370	960	319	+
188	F	140370	140738	369	122		Restriction endonuclease2	Mycobacterium sp.		0.99
189	F	140801	141769	969	322	+	Casein kinase I homolog 12	Saccharomyces cerevisiae		0.94
190	R	141766	142491	726	241
191	R	142484	142810	327	108
192	R	50607	50683	77	-		tRNA-Arg6
193	R	50686	50761	76	-		tRNA-Lys6
194	R	50765	50837	73	-		tRNA-Asn6
195	R	50841	50912	72	-		tRNA-Gly6
ORF number, gene orientation (F-Forward strand, R-Reverse strand), gene position and protein size are noted for each predicted protein-coding gene, and the related phages or microbes are listed for that genes are similar to Pam2.
1 predicted by BLASTp program running against the NCBI nr database.
2 predicted by HHpred tool.
3 solved by cryo-electron microscopy or X-ray.
4 predicted by Alpha-Fold 2.0.
5 predicted by AcrHub.
6 predicted by Aragorn.
+ identified by mass spectrometry.

## Sheet: Pam3
Supplementary Table 2. Predicted ORFs of cyanophages Pam1~Pam5
Pam3
ORF	Direction	Start	Stop	Length (bp)	Length (AA)	MS	Function protein	Related phages or microbes	E-Value1	Probability2
1	F	1	459	459	152		TerS1	Sulfitobacter sp. EhC04	2e-46
2	F	580	2268	1689	562		TerL1	Methylobacterium currus	0
3	F	2272	4137	1866	621	+	Portal3
4	F	4137	4943	807	268		Minor capsid2	Shinella sp. DD12		0.9987
5	F	5195	6328	1134	377	+	Head scaffold1	Escherichina virus Rtp	9e-13
6	F	6330	6830	501	166	+	Cement3
7	F	6846	7778	933	310	+	Major capsid3
8	F	7790	8149	360	119
9	F	8146	8541	396	131	+	Adaptor3
10	F	8541	8999	459	152
11	F	8996	9328	333	110		Connector3
12	F	9364	9834	471	156		Terminator3
13	F	9838	10992	1155	384	+	Shealth3
14	F	11007	11435	429	142	+	Tube3
15	F	11462	11902	441	146		Chaperone1	Aureimonas altamirensis	2e-25
16	F	12095	13861	1767	588	+	Tape measure protein3
17	F	13861	14436	576	191	+	Tail tube initiator3
18	F	14433	14753	321	106	+
19	F	14941	15630	690	229		Hub3
20	F	15627	16292	666	221	+	Spike3
21	F	16294	16671	378	125
22	F	16668	17567	900	299	+	Baseplate wedge3
23	F	17564	18280	717	238	+	Baseplate wedge3
24	F	18293	19135	843	280	+	Tail fiber3
25	F	19147	19635	489	162		Tail fiber assembly3
26	F	19649	20104	456	151
27	F	20120	20821	702	233		Lytic enzyme1	Labrenzia alexandrii	2e-87
28	F	20835	21101	267	88		Holin1	Bosea sp. BK498	2e-41
29	F	21183	21395	213	70
30	F	21385	21816	432	143
31	F	22141	23610	1470	489		Helicase1	Pseudomonas phage MP1412	9e-147
32	F	23607	23972	366	121
33	F	24000	24557	558	185		Host-nuclease inhibitor2			0.9526
34	F	24659	25501	843	280		ATP-binding protein1	Pseudomonas phage PaTs-2	3e-60
35	F	25716	26108	393	130
36	F	26118	27383	1266	421		DNA helicase I2			1
37	F	27609	29351	1743	580		Ribonucleotide reductase II1	Pseudomonas phage AAT-1	0
38	F	29464	30564	1101	366		Penicillinase repressor2			0.9069
39	F	30603	31229	627	208
40	F	31229	32257	1029	342
41	F	32250	33146	897	298		DNA topoisomerase VI2			0.9976
42	F	33179	33676	498	165
43	F	33676	34509	834	277		Threonine dehydratase2			0.9994
44	F	34494	34679	186	61
45	F	34657	35016	360	119		HNH endonuclease1	Martelella endophytica	4e-30
46	F	34994	36370	1377	458		DNA repair photolyase1	Pseudomonas phage MP1412	0
47	F	36598	37392	795	264		aGPT-Pplase22			0.9979
48	F	37596	37904	309	102
49	F	37906	38532	627	208		Nucleoside triphosphate hydrolase1	Pseudomonas phage PaTs-2	4e-12
50	F	38536	39564	1029	342		aGPT-Pplase12			1
51	F	39575	40201	627	208		Nmad52			1
52	F	40198	41235	1038	345		Thymidylate synthase1	Alphaproteobacteria virus phiJl001	2e-104
53	F	41222	41749	528	175		5'-deoxynucleotidase1	Pseudomonas phage PAE1	6e-20
54	F	41746	42186	441	146		Nucleotide modification2			0.9779
55	F	42164	42457	294	97		DnaA1	Rhodopseudomonas palustris	1e-08
56	F	42495	44480	1986	661		DNA polymerase I1	Oscillatoriales cyanobacterium USR001	2e-30
57	F	44477	44893	417	138
58	F	44890	45285	396	131		Nucleotide pyrophosphohydrolase2			0.9933
59	F	45266	45481	216	71
60	F	45513	45884	372	123		Recombination protein U1	Pseudomonas virus Yua	7e-22
61	F	45868	48219	2352	783		Integrase1	Pseudomonas phage AN14	0
62	F	48322	48678	357	118
63	F	48675	49193	519	172		MazG1	Synechococcus phage S-CBP1	3e-12
64	F	49193	49498	306	101
65	F	49498	50115	618	205		Ribonuclease H1	Vibrio phage	1e-29
66	F	50116	50364	249	82		RecD1	Burkholderia contaminans	5e-05
67	F	50454	50693	240	79
68	F	50696	50998	303	100
69	F	51166	51375	210	69
70	F	51965	52270	306	101
71	F	52815	53354	540	179
72	F	53912	54076	165	54
ORF number, gene orientation (F-Forward strand, R-Reverse strand), gene position and protein size are noted for each predicted protein-coding gene, and the related phages or microbes are listed for that genes are similar to Pam3.
1 predicted by BLASTp program running against the NCBI nr database.
2 predicted by HHpred tool.
3 solved by cryo-electron microscopy or X-ray.
4 predicted by Alpha-Fold 2.0.
5 predicted by AcrHub.
6 predicted by Aragorn.
+ identified by mass spectrometry.

## Sheet: Pam4
Supplementary Table 2. Predicted ORFs of cyanophages Pam1~Pam5
Pam4
ORF	Direction	Start	Stop	Length (bp)	Length (AA)	MS	Function protein	Related phages or microbes	E-Value1	Probability2
1	F	1	1287	1287	428		TerL1	Streptomyces phage mu1/6	7.31e-115
2	F	1389	1583	195	64		Rubrerythrin2			0.88
3	F	1580	1972	393	130
4	F	2050	2364	315	104
5	F	2400	2600	201	66
6	F	2597	2767	171	56
7	F	2965	3108	144	47
8	F	3105	3356	252	83		Two-component response regulator2			0.9297
9	F	3513	3905	393	130
10	F	3911	4690	780	259
11	F	4885	5151	267	88
12	F	5271	7061	1791	596		Portal1	Streptomyces phage Maih	8.96e-78
13	F	7096	10137	3042	1013		Capsid maturation protease1	Mycobacterium phage Sophia	8.22e-34
14	F	10134	10292	159	52
15	F	10289	10597	309	102		Phage_holin2	Mycobacterial 2 TMS Phage		0.9217
16	F	10773	11123	351	116
17	F	11235	11507	273	90
18	F	11504	11956	453	150
19	F	11949	12356	408	135
20	F	12382	12597	216	71		Nucleic acid-binding protein2			0.9386
21	F	12591	12980	390	129
22	F	13221	14894	1674	557		Major capsid1	Streptomyces sp. 111WW2	1.03e-54
23	F	14988	16055	1068	355
24	F	16055	16285	231	76
25	F	16307	17002	696	231		Major tail protein1	Microbacterium phage Phinky	7e-48
26	F	17021	17806	786	261		Adaptor1	Gordonia phage NHagos	9.05e-34
27	F	17822	18352	531	176
28	F	18357	18671	315	104		Minor capsid2			0.9955
29	F	18745	19155	411	136
30	F	19170	19385	216	71
31	F	19382	21493	2112	703		Tape measure protein1	Actinobacteria bacterium	1.38e-52
32	F	21468	21956	489	162		Baseplate2			0.9311
33	F	21960	22370	411	136
34	F	22383	22829	447	148
35	F	22879	23868	990	329		Polysaccharide lyase2			0.9914
36	F	23934	27806	3873	1290
37	F	27810	28553	744	247
38	F	28690	28878	189	62
39	F	28888	29421	534	177
40	F	29556	29945	390	129
41	F	29972	30517	546	181
42	R	30884	32176	1293	430		AAA family ATPase1	Nocardioides terrigena	1.45e-117
43	R	32173	33036	864	287
44	F	33286	33546	261	86
45	F	33586	34359	774	257		ERF family protein1	Micromonospora saelicesensis	1.28e-18
46	F	34323	34631	309	102
47	F	34628	35350	723	240
48	F	35521	35865	345	114
49	F	35862	36101	240	79
50	F	36302	36697	396	131
51	F	36694	37125	432	143		HNH endonuclease1	Nocardia farcinica	1.66e-23
52	F	37189	38346	1158	385
53	F	38455	38718	264	87
54	F	38715	39278	564	187		RuvC-like resolvase1	Mycobacterium phage Daisy	1.23e-25
55	F	39289	39795	507	168
56	F	39800	39958	159	52
57	F	39955	40155	201	66
58	F	40166	40297	132	43
59	F	40294	40977	684	227		Cell wall-associated hydrolase2			0.9869
60	F	41054	41326	273	90
61	F	41385	41861	477	158
62	F	41858	42097	240	79
63	F	42090	42293	204	67		Putative endonuclease2	Escherichia phage T5		0.8049
64	F	42290	42544	255	84
65	F	42554	42796	243	80		Omega transcriptional repressor2			0.9861
66	F	42813	43124	312	103
67	F	43117	43263	147	48
68	F	43256	43456	201	66
69	F	43449	43985	537	178
70	F	44052	46541	2490	829		Pyridoxal-phosphate dependent enzyme1	Streptomyces mobaraensis	2.53e-169
71	F	46577	47380	804	267		N-acetylmuramoyl-L-alanine amidase1	Nocardioides sp. Y192	9.8e-75
72	F	47377	47886	510	169
73	F	47898	48086	189	62
ORF number, gene orientation (F-Forward strand, R-Reverse strand), gene position and protein size are noted for each predicted protein-coding gene, and the related phages or microbes are listed for that genes are similar to Pam4.
1 predicted by BLASTp program running against the NCBI nr database.
2 predicted by HHpred tool.
3 solved by cryo-electron microscopy or X-ray.
4 predicted by Alpha-Fold 2.0.
5 predicted by AcrHub.
6 predicted by Aragorn.
+ identified by mass spectrometry.

## Sheet: Pam5
Supplementary Table 2. Predicted ORFs of cyanophages Pam1~Pam5
Pam5
ORF	Direction	Start	Stop	Length (bp)	Length (AA)	MS	Function protein	Related phages or microbes	E-Value1	Probability2
1	F	1	405	405	134		TerS1	BACILLUS PHAGE SF6	6.8e-24
2	F	446	1879	1434	477		TerL1	Deep-sea thermophilic phage D6E	2.1e-36
3	F	1879	3858	1980	659	+	Portal1	P22-like	2e-53
4	F	4192	4998	807	268		Scaffolding protein2			0.9344
5	F	5070	6170	1101	366	+	Major capsid1	BACILLUS PHAGE SPP1	9e-20
6	F	6240	6716	477	158	+	Cement4
7	F	6756	7001	246	81
8	F	7001	7354	354	117	+	Adaptor4
9	F	7354	8763	1410	469	+	Head completion protein2			1
10	F	8763	8909	147	48
11	F	8940	9863	924	307	+
12	F	9867	12074	2208	735	+	Phage tail lysozyme2			0.9813
13	F	12074	14152	2079	692	+
14	R	14167	14304	138	45
15	R	14306	14692	387	128
16	F	14785	15882	1098	365	+	Tail fiber2	ENTEROBACTERIA PHAGE T4		0.9964
17	F	15892	16227	336	111		Receptor-binding protein2	Lactococcus phage TP901-1		0.9782
18	F	16227	17837	1611	536	+	Tail spike4
19	F	17837	18304	468	155
20	F	18313	18642	330	109
21	F	18743	19447	705	234
22	F	19492	20274	783	260		Endolysin2	Salmonella phage SPN1S		0.9989
23	F	20277	20495	219	72
24	F	20492	20728	237	78
25	F	20978	21283	306	101
26	R	21267	21563	297	98
27	R	21563	21718	156	51
28	R	21715	22248	534	177		VUT family protein1	Hyphomicrobiaceae bacterium	1e-62
29	R	22245	22505	261	86
30	R	22502	23194	693	230		Transglycosylase1	Pyrococcus horikoshii		0.9927
31	F	23304	23459	156	51
32	R	23612	24706	1095	364
33	R	24706	24897	192	63
34	R	24897	25496	600	199		GIY-YIG nuclease family protein1	Ochrobactrum pseudogrignonense	2e-14
35	R	25499	25996	498	165
36	R	25993	26277	285	94
37	R	26411	26812	402	133
38	R	26809	27204	396	131		NinB1	Enterobacteria phage lambda	6.5e-29	0.9995
39	R	27201	27788	588	195
40	R	27788	28432	645	214		Recombination protein2	Escherichia phage lambda		0.9815
41	R	28419	28709	291	96		XRE family transcriptional regulator1	Novosphingobium fuchskuhlense	3e-32
42	R	28711	28890	180	59
43	R	28887	29036	150	49
44	R	29033	29275	243	80
45	R	29275	29442	168	55
46	R	29439	29555	117	38
47	R	29555	29749	195	64
48	R	29746	29919	174	57
49	R	29916	30239	324	107
50	R	30264	30542	279	92
51	R	30599	30820	222	73		Phage tail assembly chaperone2	Phage_TAC_12		0.8475
52	R	31214	31603	390	129		C repressor1	Methylovirgula ligni	5e-12
53	F	31658	31879	222	73		C repressor2	Enterobacteria phage P22		0.9871
54	F	31876	32382	507	168
55	F	32569	32982	414	137
56	F	32979	33443	465	154		Transposase2	Mobilome: prophages		0.98
57	F	33443	33937	495	164		GcrA cell cycle regulator2			0.9988
58	F	33934	34194	261	86
59	F	34191	34535	345	114		Endonuclease2	Enterobacteria phage T7		0.9886
60	F	35139	35921	783	260
61	F	35918	36337	420	139
62	F	36334	36804	471	156
63	F	36801	37001	201	66
64	F	37145	37282	138	45
65	F	37431	37970	540	179
66	F	38089	38298	210	69
67	F	38600	39229	630	209		Phosphoribosylaminoimidazole synthetase2	Aphanizomenon phage vB_AphaS-CL131		0.3943
68	F	39231	39395	165	54
ORF number, gene orientation (F-Forward strand, R-Reverse strand), gene position and protein size are noted for each predicted protein-coding gene, and the related phages or microbes are listed for that genes are similar to Pam5.
1 predicted by BLASTp program running against the NCBI nr database.
2 predicted by HHpred tool.
3 solved by cryo-electron microscopy or X-ray.
4 predicted by Alpha-Fold 2.0.
5 predicted by AcrHub.
6 predicted by Aragorn.
+ identified by mass spectrometry.
